# Supplementary material for: Fluorescence Correlation Spectroscopy Analysis of Effect of Molecular Crowding on Self-Assembly of β-Annulus Peptide into Artificial Viral Capsid
Source: Int J Mol Sci. 2021 Apr 30;22(9):4754. doi: 10.3390/ijms22094754 (PMC8125178; doi:10.3390/ijms22094754)
Supplement: Supplementary file 1 [file ijms-22-04754-s001.zip]

Archive with 1 entries (1 files):
- ijms-1171155-supplementary.pdf
